# Supplementary material for: Survival Impact of Cytoreductive Surgery in FIGO Stage IVB Endometrial Cancer: A Population-Based Study
Source: Cancers (Basel). 2025 Dec 12;17(24):3965. doi: 10.3390/cancers17243965 (PMC12730323; doi:10.3390/cancers17243965)
Supplement: Supplementary file 1 [file cancers-17-03965-s001.zip]

Archive with 1 entries (1 files):
- cancers-3964058-supplementary.pdf
